# Supplementary material for: The Chemical Composition and Nematicidal Activity of Wasabi (Eutrema japonicum) Rhizome Extract Against Meloidogyne enterolobii
Source: Plants (Basel). 2025 Oct 30;14(21):3310. doi: 10.3390/plants14213310 (PMC12611087; doi:10.3390/plants14213310)
Supplement: Supplementary file 1 [file plants-14-03310-s001.zip]

Archive with 4 entries (4 files):
- Table S1-potential target of active compounds化合物靶点.xls
- Table S2-Target collection of root-knot nematode根结线虫靶点.xls
- Table S3-PIK3R1 and mTOR proteins information.xlsx
- Table S4-RT-qPCR primer sequences.xlsx
