# Supplementary material for: The Chemical Composition and Nematicidal Activity of Wasabi (Eutrema japonicum) Rhizome Extract Against Meloidogyne enterolobii
Source: Plants (Basel). 2025 Oct 30;14(21):3310. doi: 10.3390/plants14213310 (PMC12611087; doi:10.3390/plants14213310)
Supplement: Supplementary file 1 [file plants-14-03310-s001.zip › Table S1-potential target of active compounds化合物靶点.xls]

## Sheet: Sheet1
MOD	Target
2-Butenal, (E)-	TRIM24
2-Butenal, (E)-	NR1I2
2-Butenal, (E)-	NFKB1
2-Butenal, (E)-	CTSD
2-Butenal, (E)-	GPR35
2-Butenal, (E)-	PSMB2
2-Butenal, (E)-	NFE2L2
2-Butenal, (E)-	HSD17B10
2-Butenal, (E)-	ERN1
2-Butenal, (E)-	ANPEP
2-Butenal, (E)-	PSMB1
2-Butenal, (E)-	KLF5
2-Butenal, (E)-	GPBAR1
2-Butenal, (E)-	SLC6A5
2-Butenal, (E)-	CYP2A6
2-Butenal, (E)-	ADAM10
2-Butenal, (E)-	TERT
2-Butenal, (E)-	RORB
2-Butenal, (E)-	CDK2
2-Butenal, (E)-	CHRNB4
2-Butenal, (E)-	PIN1
2-Butenal, (E)-	PTPN11
2-Butenal, (E)-	KEAP1
2-Butenal, (E)-	CSNK2B
2-Butenal, (E)-	GLRA1
2-Butenal, (E)-	NR3C2
2-Butenal, (E)-	DPP4
2-Butenal, (E)-	GPR55
2-Butenal, (E)-	PIK3R1
2-Butenal, (E)-	FPR1
2-Butenal, (E)-	TOP2A
2-Butenal, (E)-	SCN3A
2-Butenal, (E)-	AHCY
2-Butenal, (E)-	NOS2
2-Butenal, (E)-	CXCR4
2-Butenal, (E)-	CCR1
2-Butenal, (E)-	NR4A1
2-Butenal, (E)-	PTPN2
2-Butenal, (E)-	PDGFRB
2-Butenal, (E)-	PSMB5
2-Butenal, (E)-	FGR
2-Butenal, (E)-	GRIN1
2-Butenal, (E)-	FLT1
2-Butenal, (E)-	BMP2K
2-Butenal, (E)-	KLK7
2-Butenal, (E)-	S1PR3
2-Butenal, (E)-	PDE11A
2-Butenal, (E)-	MAPK1
2-Butenal, (E)-	CDK5
2-Butenal, (E)-	CHRNA1
2-Butenal, (E)-	PRCP
2-Butenal, (E)-	AR
2-Butenal, (E)-	CLK4
2-Butenal, (E)-	APEX1
2-Butenal, (E)-	SLC9A1
2-Butenal, (E)-	MAP4K4
2-Butenal, (E)-	FPR2
2-Butenal, (E)-	GBA1
2-Butenal, (E)-	PIK3CB
2-Butenal, (E)-	MAP2K2
2-Butenal, (E)-	CDK2
2-Butenal, (E)-	CCR2
2-Butenal, (E)-	ALOX12
2-Butenal, (E)-	GRK5
2-Butenal, (E)-	CDK7
2-Butenal, (E)-	RXRA
2-Butenal, (E)-	NEK2
2-Butenal, (E)-	P2RX7
2-Butenal, (E)-	XDH
2-Butenal, (E)-	RXRB
2-Butenal, (E)-	KIT
2-Butenal, (E)-	PTGS2
2-Butenal, (E)-	CDC25C
2-Butenal, (E)-	MIF
2-Butenal, (E)-	GPR6
2-Butenal, (E)-	AVPR1B
2-Butenal, (E)-	PDE2A
2-Butenal, (E)-	BLM
2-Butenal, (E)-	APLNR
2-Butenal, (E)-	CASP6
2-Butenal, (E)-	TLR4
2-Butenal, (E)-	SLC40A1
2-Butenal, (E)-	PIK3CD
2-Butenal, (E)-	#N/A
2-Butenal, (E)-	S1PR2
2-Butenal, (E)-	S1PR5
2-Butenal, (E)-	SCD
2-Butenal, (E)-	KCNK9
2-Butenal, (E)-	CYP3A4
2-Butenal, (E)-	DPP9
2-Butenal, (E)-	DRD1
2-Butenal, (E)-	NTRK3
2-Butenal, (E)-	TDP1
2-Butenal, (E)-	PDE3B
2-Butenal, (E)-	WDR5
2-Butenal, (E)-	GUSB
2-Butenal, (E)-	CACNA1H
2-Butenal, (E)-	NTSR2
Butane, 1-isothiocyanato-	CTSD
Butane, 1-isothiocyanato-	CA3
Butane, 1-isothiocyanato-	TDP1
Butane, 1-isothiocyanato-	GGPS1
Butane, 1-isothiocyanato-	NFE2L2
Butane, 1-isothiocyanato-	NFKB1
Butane, 1-isothiocyanato-	ERAP2
Butane, 1-isothiocyanato-	HSD17B10
Butane, 1-isothiocyanato-	ANPEP
Butane, 1-isothiocyanato-	DCUN1D1
Butane, 1-isothiocyanato-	GRM5
Butane, 1-isothiocyanato-	NTRK1
Butane, 1-isothiocyanato-	MIF
Butane, 1-isothiocyanato-	SLC6A5
Butane, 1-isothiocyanato-	NR1I2
Butane, 1-isothiocyanato-	S1PR2
Butane, 1-isothiocyanato-	ADORA2B
Butane, 1-isothiocyanato-	KLF5
Butane, 1-isothiocyanato-	AR
Butane, 1-isothiocyanato-	APP
Butane, 1-isothiocyanato-	KEAP1
Butane, 1-isothiocyanato-	PTGS2
Butane, 1-isothiocyanato-	DPP9
Butane, 1-isothiocyanato-	FPR1
Butane, 1-isothiocyanato-	S1PR3
Butane, 1-isothiocyanato-	CES1
Butane, 1-isothiocyanato-	GPR55
Butane, 1-isothiocyanato-	HPGD
Butane, 1-isothiocyanato-	IDO1
Butane, 1-isothiocyanato-	DPP8
Butane, 1-isothiocyanato-	CNR2
Butane, 1-isothiocyanato-	TOP1
Butane, 1-isothiocyanato-	P2RY12
Butane, 1-isothiocyanato-	GLRA1
Butane, 1-isothiocyanato-	S1PR5
Butane, 1-isothiocyanato-	MC5R
Butane, 1-isothiocyanato-	ADORA1
Butane, 1-isothiocyanato-	NAMPT
Butane, 1-isothiocyanato-	CTSL
Butane, 1-isothiocyanato-	AURKB
Butane, 1-isothiocyanato-	PTGS1
Butane, 1-isothiocyanato-	MC3R
Butane, 1-isothiocyanato-	CNR1
Butane, 1-isothiocyanato-	RXFP1
Butane, 1-isothiocyanato-	PSMB9
Butane, 1-isothiocyanato-	CYP19A1
Butane, 1-isothiocyanato-	APEX1
Butane, 1-isothiocyanato-	KIF11
Butane, 1-isothiocyanato-	FLT3
Butane, 1-isothiocyanato-	PTPN11
Butane, 1-isothiocyanato-	GPR35
Butane, 1-isothiocyanato-	EPHX1
Butane, 1-isothiocyanato-	DHFR
Butane, 1-isothiocyanato-	MAOA
Butane, 1-isothiocyanato-	SCN3A
Butane, 1-isothiocyanato-	GUSB
Butane, 1-isothiocyanato-	ESR2
Butane, 1-isothiocyanato-	PRKCD
Butane, 1-isothiocyanato-	MC4R
Butane, 1-isothiocyanato-	GRIA2
Butane, 1-isothiocyanato-	KDM1A
Butane, 1-isothiocyanato-	SCN2A
Butane, 1-isothiocyanato-	NTRK3
Butane, 1-isothiocyanato-	FPR2
Butane, 1-isothiocyanato-	PDE11A
Butane, 1-isothiocyanato-	SLC2A1
Butane, 1-isothiocyanato-	METAP2
Butane, 1-isothiocyanato-	ALOX5
Butane, 1-isothiocyanato-	CTSB
Butane, 1-isothiocyanato-	CLK4
Butane, 1-isothiocyanato-	F13A1
Butane, 1-isothiocyanato-	SCD
Butane, 1-isothiocyanato-	CCNE1
Butane, 1-isothiocyanato-	PRKCA
Butane, 1-isothiocyanato-	SIRT1
Butane, 1-isothiocyanato-	KLK7
Butane, 1-isothiocyanato-	HCAR2
Butane, 1-isothiocyanato-	SLC9A1
Butane, 1-isothiocyanato-	CYP2A6
Butane, 1-isothiocyanato-	AHCY
Butane, 1-isothiocyanato-	NR2E3
Butane, 1-isothiocyanato-	CDK1
Butane, 1-isothiocyanato-	PIK3R1
Butane, 1-isothiocyanato-	ABCC1
Butane, 1-isothiocyanato-	MMP9
Butane, 1-isothiocyanato-	ADORA3
Butane, 1-isothiocyanato-	GPR17
Butane, 1-isothiocyanato-	TRIM24
Butane, 1-isothiocyanato-	TERT
Butane, 1-isothiocyanato-	CBX4
Butane, 1-isothiocyanato-	DPP7
Butane, 1-isothiocyanato-	STAT3
Butane, 1-isothiocyanato-	GRM4
Butane, 1-isothiocyanato-	VDR
Butane, 1-isothiocyanato-	LDHA
Butane, 1-isothiocyanato-	CYSLTR2
Butane, 1-isothiocyanato-	CHRNB4
Butane, 1-isothiocyanato-	GPBAR1
Butane, 1-isothiocyanato-	KIT
Butane, 1-isothiocyanato-	PDE3B
Butane, 1-isothiocyanato-	HTR2C
Butane, 1-isothiocyanato-	KDR
Butane, 1-isothiocyanato-	ACE
Butane, 1-isothiocyanato-	HPSE
Butane, 1-isothiocyanato-	NTSR2
Butane, 1-isothiocyanato-	CASP6
Butane, 1-isothiocyanato-	LNPEP
Butane, 1-isothiocyanato-	S1PR4
Butane, 1-isothiocyanato-	MERTK
Butane, 1-isothiocyanato-	NR3C2
Butane, 1-isothiocyanato-	SIRT2
Butane, 1-isothiocyanato-	CPT2
Butane, 1-isothiocyanato-	KCNK9
Butane, 1-isothiocyanato-	ALPL
Butane, 1-isothiocyanato-	KCNA5
Butane, 1-isothiocyanato-	PTGER1
Butane, 1-isothiocyanato-	GLS
Butane, 1-isothiocyanato-	PTGDR2
Butane, 1-isothiocyanato-	ADAM10
Butane, 1-isothiocyanato-	GRIN1
Butane, 1-isothiocyanato-	APLNR
Butane, 1-isothiocyanato-	CHRNB2
Butane, 1-isothiocyanato-	SIRT3
Butane, 1-isothiocyanato-	MAP3K14
Butane, 1-isothiocyanato-	P2RY4
Butane, 1-isothiocyanato-	KDM1A
Butane, 1-isothiocyanato-	KLK5
Butane, 1-isothiocyanato-	CDK2
Butane, 1-isothiocyanato-	ARG2
Butane, 1-isothiocyanato-	NT5E
Butane, 1-isothiocyanato-	CHUK
Butane, 1-isothiocyanato-	BACE2
Butane, 1-isothiocyanato-	TYMS
Butane, 1-isothiocyanato-	CHKA
Butane, 1-isothiocyanato-	NR4A1
Butane, 1-isothiocyanato-	PARP2
Butane, 1-isothiocyanato-	BCAT2
Butane, 1-isothiocyanato-	ADORA2A
Butane, 1-isothiocyanato-	CTSG
Butane, 1-isothiocyanato-	PIN1
Butane, 1-isothiocyanato-	NOX1
Butane, 1-isothiocyanato-	CXCR4
Butane, 1-isothiocyanato-	S1PR1
Butane, 1-isothiocyanato-	ICMT
Butane, 1-isothiocyanato-	TNF
Butane, 1-isothiocyanato-	GLO1
Butane, 1-isothiocyanato-	PDE5A
Butane, 1-isothiocyanato-	MMP8
Butane, 1-isothiocyanato-	FLT1
Butane, 1-isothiocyanato-	ITK
Butane, 1-isothiocyanato-	TMPRSS6
Butane, 1-isothiocyanato-	TACR2
Butane, 1-isothiocyanato-	CD38
Butane, 1-isothiocyanato-	SCN5A
Butane, 2-isothiocyanato-	CTSL
Butane, 2-isothiocyanato-	HSD17B10
Butane, 2-isothiocyanato-	NFKB1
Butane, 2-isothiocyanato-	CTSD
Butane, 2-isothiocyanato-	KDM1A
Butane, 2-isothiocyanato-	CA3
Butane, 2-isothiocyanato-	TDP1
Butane, 2-isothiocyanato-	GPR35
Butane, 2-isothiocyanato-	CNR2
Butane, 2-isothiocyanato-	CTSB
Butane, 2-isothiocyanato-	CNR1
Butane, 2-isothiocyanato-	S1PR2
Butane, 2-isothiocyanato-	PPARG
Butane, 2-isothiocyanato-	GPR55
Butane, 2-isothiocyanato-	PTGS1
Butane, 2-isothiocyanato-	LDHA
Butane, 2-isothiocyanato-	DPP8
Butane, 2-isothiocyanato-	ADORA1
Butane, 2-isothiocyanato-	NFE2L2
Butane, 2-isothiocyanato-	SIRT3
Butane, 2-isothiocyanato-	HPGD
Butane, 2-isothiocyanato-	NR1I2
Butane, 2-isothiocyanato-	DPP9
Butane, 2-isothiocyanato-	FPR1
Butane, 2-isothiocyanato-	CHRNB4
Butane, 2-isothiocyanato-	DCUN1D1
Butane, 2-isothiocyanato-	PIK3CD
Butane, 2-isothiocyanato-	DHFR
Butane, 2-isothiocyanato-	GUSB
Butane, 2-isothiocyanato-	CYP2A6
Butane, 2-isothiocyanato-	SIRT1
Butane, 2-isothiocyanato-	PTGS2
Butane, 2-isothiocyanato-	RXFP1
Butane, 2-isothiocyanato-	VDR
Butane, 2-isothiocyanato-	CDK7
Butane, 2-isothiocyanato-	NTRK1
Butane, 2-isothiocyanato-	GLRA1
Butane, 2-isothiocyanato-	MAPK10
Butane, 2-isothiocyanato-	ABCC1
Butane, 2-isothiocyanato-	HTR2C
Butane, 2-isothiocyanato-	SLC2A1
Butane, 2-isothiocyanato-	CCR1
Butane, 2-isothiocyanato-	ALOX5
Butane, 2-isothiocyanato-	ANPEP
Butane, 2-isothiocyanato-	CLK1
Butane, 2-isothiocyanato-	SLC6A5
Butane, 2-isothiocyanato-	CHRNA1
Butane, 2-isothiocyanato-	S1PR3
Butane, 2-isothiocyanato-	CDK2
Butane, 2-isothiocyanato-	CHRNB4
Butane, 2-isothiocyanato-	PSMB2
Butane, 2-isothiocyanato-	APEX1
Butane, 2-isothiocyanato-	PIK3CB
Butane, 2-isothiocyanato-	CCR2
Butane, 2-isothiocyanato-	CASP6
Butane, 2-isothiocyanato-	KEAP1
Butane, 2-isothiocyanato-	NTRK3
Butane, 2-isothiocyanato-	BRD2
Butane, 2-isothiocyanato-	AAK1
Butane, 2-isothiocyanato-	XIAP
Butane, 2-isothiocyanato-	IDO1
Butane, 2-isothiocyanato-	HSP90AB1
Butane, 2-isothiocyanato-	ITGB3
Butane, 2-isothiocyanato-	MCHR1
Butane, 2-isothiocyanato-	APH1A
Butane, 2-isothiocyanato-	IDH1
Butane, 2-isothiocyanato-	MAP3K5
Butane, 2-isothiocyanato-	HIF1A
Butane, 2-isothiocyanato-	TMPRSS6
Butane, 2-isothiocyanato-	EZH2
Butane, 2-isothiocyanato-	GRIN1
Butane, 2-isothiocyanato-	FPR2
Butane, 2-isothiocyanato-	MMP2
Butane, 2-isothiocyanato-	PRKCD
Butane, 2-isothiocyanato-	PPIA
Butane, 2-isothiocyanato-	GPBAR1
Butane, 2-isothiocyanato-	STAT3
Butane, 2-isothiocyanato-	NTSR2
Butane, 2-isothiocyanato-	KLF5
Butane, 2-isothiocyanato-	GHSR
Butane, 2-isothiocyanato-	PSMB1
Butane, 2-isothiocyanato-	TDP2
Butane, 2-isothiocyanato-	GRIA2
Butane, 2-isothiocyanato-	PLAU
Butane, 2-isothiocyanato-	SCN3A
Butane, 2-isothiocyanato-	SCD
Butane, 2-isothiocyanato-	ACE
Butane, 2-isothiocyanato-	PSMB9
Butane, 2-isothiocyanato-	APLNR
Butane, 2-isothiocyanato-	KLK7
Butane, 2-isothiocyanato-	MAP3K14
Butane, 2-isothiocyanato-	S1PR5
Butane, 2-isothiocyanato-	KCNA5
Butane, 2-isothiocyanato-	ADORA2B
Butane, 2-isothiocyanato-	AR
Butane, 2-isothiocyanato-	AURKB
Butane, 2-isothiocyanato-	TRIM24
Butane, 2-isothiocyanato-	ESR1
Butane, 2-isothiocyanato-	PRCP
Butane, 2-isothiocyanato-	C5AR1
Butane, 2-isothiocyanato-	CFTR
Butane, 2-isothiocyanato-	PDE11A
Butane, 2-isothiocyanato-	PROC
Butane, 2-isothiocyanato-	CDC25C
Butane, 2-isothiocyanato-	PIK3CA
Butane, 2-isothiocyanato-	SLC9A1
Butane, 2-isothiocyanato-	PIK3R1
Butane, 2-isothiocyanato-	TOP1
Butane, 2-isothiocyanato-	ICMT
Butane, 2-isothiocyanato-	GRM5
Butane, 2-isothiocyanato-	ADAM10
Butane, 2-isothiocyanato-	CXCR4
Butane, 2-isothiocyanato-	CXCR3
Butane, 2-isothiocyanato-	CAMK2D
Butane, 2-isothiocyanato-	METAP2
Butane, 2-isothiocyanato-	MMP9
Butane, 2-isothiocyanato-	ITGB3
Butane, 2-isothiocyanato-	SLC6A2
Butane, 2-isothiocyanato-	CACNA1H
Butane, 2-isothiocyanato-	APP
Butane, 2-isothiocyanato-	KDM1A
Butane, 2-isothiocyanato-	TYRO3
Butane, 2-isothiocyanato-	F7
Butane, 2-isothiocyanato-	SLC6A9
Butane, 2-isothiocyanato-	CBX4
Butane, 2-isothiocyanato-	CTSK
Butane, 2-isothiocyanato-	CES1
Butane, 2-isothiocyanato-	CACNA1B
Butane, 2-isothiocyanato-	PSMB5
Butane, 2-isothiocyanato-	CTSG
Butane, 2-isothiocyanato-	CLK4
Butane, 2-isothiocyanato-	HCAR2
Butane, 2-isothiocyanato-	RORC
Butane, 2-isothiocyanato-	TNF
Butane, 2-isothiocyanato-	MAP2K1
Butane, 2-isothiocyanato-	ADORA2A
Butane, 2-isothiocyanato-	CYSLTR2
Butane, 2-isothiocyanato-	PTGDR2
Butane, 2-isothiocyanato-	BACE2
Butane, 2-isothiocyanato-	SLC40A1
Butane, 2-isothiocyanato-	NR3C2
Butane, 2-isothiocyanato-	ALK
Butane, 2-isothiocyanato-	NAMPT
Butane, 2-isothiocyanato-	CASP8
Butane, 2-isothiocyanato-	DUT
Butane, 2-isothiocyanato-	KCNK9
Butane, 2-isothiocyanato-	PRSS1
Butane, 2-isothiocyanato-	STING1
Butane, 2-isothiocyanato-	NR4A1
Butane, 2-isothiocyanato-	DPP7
Butane, 2-isothiocyanato-	NT5E
Acetaldehyde, tetramer	NFKB1
	TDP1
Acetaldehyde, tetramer	BLM
	CNR2
Acetaldehyde, tetramer	NR1I2
	NOS2
Acetaldehyde, tetramer	NOS3
	HSD17B10
Acetaldehyde, tetramer	TDO2
	KLF5
Acetaldehyde, tetramer	GPR55
	CACNA1B
Acetaldehyde, tetramer	APEX1
	CTSD
Acetaldehyde, tetramer	KDM1A
	NR3C2
Acetaldehyde, tetramer	F13A1
	GLRA1
Acetaldehyde, tetramer	TOP2A
	TRIM24
Acetaldehyde, tetramer	DPP9
	TLR4
Acetaldehyde, tetramer	KDM1A
	HRH4
Acetaldehyde, tetramer	STING1
	CACNA1H
Acetaldehyde, tetramer	GPR6
	MTOR
Acetaldehyde, tetramer	GPBAR1
	KEAP1
Acetaldehyde, tetramer	SERPINE1
	SLC6A5
Acetaldehyde, tetramer	PDE3A
	SCN2A
Acetaldehyde, tetramer	NTRK3
	ROCK1
Acetaldehyde, tetramer	CSNK2B
	PRCP
Acetaldehyde, tetramer	ATR
	PSMB1
Acetaldehyde, tetramer	ANPEP
	DUSP3
Acetaldehyde, tetramer	TGM2
	MC4R
Acetaldehyde, tetramer	CYP2A6
	RPS6KA1
Acetaldehyde, tetramer	CLK2
	PSMB9
Acetaldehyde, tetramer	ADAM10
	CCR1
Acetaldehyde, tetramer	KCNA5
	SCD
Acetaldehyde, tetramer	NFE2L2
	AKR1C3
Acetaldehyde, tetramer	PTPN11
	ALK
Acetaldehyde, tetramer	PROC
	SCN3A
Acetaldehyde, tetramer	CETP
	PRMT5
Acetaldehyde, tetramer	DCUN1D1
	GRIN1
Acetaldehyde, tetramer	NOTUM
	CFTR
Acetaldehyde, tetramer	GPR17
	TMPRSS6
Acetaldehyde, tetramer	MAPK1
	QRFPR
Acetaldehyde, tetramer	CYSLTR2
	CASP8
Acetaldehyde, tetramer	NTSR2
	MAOA
Acetaldehyde, tetramer	FPR2
	HCAR2
Acetaldehyde, tetramer	PSMB5
	PDE11A
Acetaldehyde, tetramer	ADORA1
	ZAP70
Acetaldehyde, tetramer	AR
	CD38
Acetaldehyde, tetramer	PSMB2
	PRKCD
Acetaldehyde, tetramer	PRMT1
	CDK4
Acetaldehyde, tetramer	HTR7
	SLC9A1
Acetaldehyde, tetramer	CCR2
	CASP6
Acetaldehyde, tetramer	PDE3B
	ACACA
Acetaldehyde, tetramer	ACVRL1
	KIF11
Acetaldehyde, tetramer	CARM1
	C5AR1
Acetaldehyde, tetramer	PIK3CD
	RXFP1
Acetaldehyde, tetramer	NOS1
	#N/A
Acetaldehyde, tetramer	CXCR4
	AKR1C1
Acetaldehyde, tetramer	S1PR5
	HRH3
Acetaldehyde, tetramer	ALOX12
	TLR8
Acetaldehyde, tetramer	FPR1
	CDK1
Acetaldehyde, tetramer	GLS
	ABCC1
Acetaldehyde, tetramer	CYP3A4
	BRD4
Acetaldehyde, tetramer	GHSR
	HPGD
Acetaldehyde, tetramer	P2RX7
	GRIA2
Acetaldehyde, tetramer	TYRO3
	PPIA
Acetaldehyde, tetramer	MC5R
	SLC5A2
Furan, tetrahydro-2,2,4,4-tetramethyl-	APEX1
Furan, tetrahydro-2,2,4,4-tetramethyl-	GPR55
Furan, tetrahydro-2,2,4,4-tetramethyl-	HSP90AB1
Furan, tetrahydro-2,2,4,4-tetramethyl-	NFKB1
Furan, tetrahydro-2,2,4,4-tetramethyl-	ICMT
Furan, tetrahydro-2,2,4,4-tetramethyl-	CLK4
Furan, tetrahydro-2,2,4,4-tetramethyl-	MAPK1
Furan, tetrahydro-2,2,4,4-tetramethyl-	CTSD
Furan, tetrahydro-2,2,4,4-tetramethyl-	PTGS2
Furan, tetrahydro-2,2,4,4-tetramethyl-	CNR2
Furan, tetrahydro-2,2,4,4-tetramethyl-	CLK1
Furan, tetrahydro-2,2,4,4-tetramethyl-	NR3C2
Furan, tetrahydro-2,2,4,4-tetramethyl-	RPS6KA1
Furan, tetrahydro-2,2,4,4-tetramethyl-	TDP1
Furan, tetrahydro-2,2,4,4-tetramethyl-	ITGB1
Furan, tetrahydro-2,2,4,4-tetramethyl-	CACNA1B
Furan, tetrahydro-2,2,4,4-tetramethyl-	AKR1C3
Furan, tetrahydro-2,2,4,4-tetramethyl-	NR1I2
Furan, tetrahydro-2,2,4,4-tetramethyl-	PSMB9
Furan, tetrahydro-2,2,4,4-tetramethyl-	TNIK
Furan, tetrahydro-2,2,4,4-tetramethyl-	RXRB
Furan, tetrahydro-2,2,4,4-tetramethyl-	RXRG
Furan, tetrahydro-2,2,4,4-tetramethyl-	NTRK3
Furan, tetrahydro-2,2,4,4-tetramethyl-	MARK3
Furan, tetrahydro-2,2,4,4-tetramethyl-	FER
Furan, tetrahydro-2,2,4,4-tetramethyl-	MC4R
Furan, tetrahydro-2,2,4,4-tetramethyl-	KCNH2
Furan, tetrahydro-2,2,4,4-tetramethyl-	STAT3
Furan, tetrahydro-2,2,4,4-tetramethyl-	KDM1A
Furan, tetrahydro-2,2,4,4-tetramethyl-	CCR1
Furan, tetrahydro-2,2,4,4-tetramethyl-	PRCP
Furan, tetrahydro-2,2,4,4-tetramethyl-	CXCR6
Furan, tetrahydro-2,2,4,4-tetramethyl-	KLF5
Furan, tetrahydro-2,2,4,4-tetramethyl-	TRIM24
Furan, tetrahydro-2,2,4,4-tetramethyl-	HSD11B2
Furan, tetrahydro-2,2,4,4-tetramethyl-	STK3
Furan, tetrahydro-2,2,4,4-tetramethyl-	DUSP3
Furan, tetrahydro-2,2,4,4-tetramethyl-	CXCR4
Furan, tetrahydro-2,2,4,4-tetramethyl-	PDGFRA
Furan, tetrahydro-2,2,4,4-tetramethyl-	HSP90AA1
Furan, tetrahydro-2,2,4,4-tetramethyl-	MAP2K2
Furan, tetrahydro-2,2,4,4-tetramethyl-	CACNA1H
Furan, tetrahydro-2,2,4,4-tetramethyl-	PKN1
Furan, tetrahydro-2,2,4,4-tetramethyl-	PRKCD
Furan, tetrahydro-2,2,4,4-tetramethyl-	TOP2A
Furan, tetrahydro-2,2,4,4-tetramethyl-	CFTR
Furan, tetrahydro-2,2,4,4-tetramethyl-	IDH1
Furan, tetrahydro-2,2,4,4-tetramethyl-	FABP4
Furan, tetrahydro-2,2,4,4-tetramethyl-	NOTUM
Furan, tetrahydro-2,2,4,4-tetramethyl-	STING1
Furan, tetrahydro-2,2,4,4-tetramethyl-	F11
Furan, tetrahydro-2,2,4,4-tetramethyl-	PIK3CG
Furan, tetrahydro-2,2,4,4-tetramethyl-	KEAP1
Furan, tetrahydro-2,2,4,4-tetramethyl-	BCL6
Furan, tetrahydro-2,2,4,4-tetramethyl-	PDE3A
Furan, tetrahydro-2,2,4,4-tetramethyl-	PTK2B
Furan, tetrahydro-2,2,4,4-tetramethyl-	ADAM10
Furan, tetrahydro-2,2,4,4-tetramethyl-	NFE2L2
Furan, tetrahydro-2,2,4,4-tetramethyl-	DPP4
Furan, tetrahydro-2,2,4,4-tetramethyl-	SCD
Furan, tetrahydro-2,2,4,4-tetramethyl-	MARK4
Furan, tetrahydro-2,2,4,4-tetramethyl-	TACR2
Furan, tetrahydro-2,2,4,4-tetramethyl-	SCN2A
Furan, tetrahydro-2,2,4,4-tetramethyl-	RXRA
Furan, tetrahydro-2,2,4,4-tetramethyl-	RIPK3
Furan, tetrahydro-2,2,4,4-tetramethyl-	METAP2
Furan, tetrahydro-2,2,4,4-tetramethyl-	PSMB2
Furan, tetrahydro-2,2,4,4-tetramethyl-	CLK2
Furan, tetrahydro-2,2,4,4-tetramethyl-	TLR4
Furan, tetrahydro-2,2,4,4-tetramethyl-	AURKB
Furan, tetrahydro-2,2,4,4-tetramethyl-	HDAC11
Furan, tetrahydro-2,2,4,4-tetramethyl-	MAP3K14
Furan, tetrahydro-2,2,4,4-tetramethyl-	MCHR1
Furan, tetrahydro-2,2,4,4-tetramethyl-	MC5R
Furan, tetrahydro-2,2,4,4-tetramethyl-	MAP3K20
Furan, tetrahydro-2,2,4,4-tetramethyl-	FFAR2
Furan, tetrahydro-2,2,4,4-tetramethyl-	PIK3CB
Furan, tetrahydro-2,2,4,4-tetramethyl-	DPP7
Furan, tetrahydro-2,2,4,4-tetramethyl-	EP300
Furan, tetrahydro-2,2,4,4-tetramethyl-	PDE7A
Furan, tetrahydro-2,2,4,4-tetramethyl-	NOS2
Furan, tetrahydro-2,2,4,4-tetramethyl-	OPRK1
Furan, tetrahydro-2,2,4,4-tetramethyl-	ACVRL1
Furan, tetrahydro-2,2,4,4-tetramethyl-	C5AR1
Furan, tetrahydro-2,2,4,4-tetramethyl-	ADAM17
Furan, tetrahydro-2,2,4,4-tetramethyl-	BCR
Furan, tetrahydro-2,2,4,4-tetramethyl-	PRMT5
Furan, tetrahydro-2,2,4,4-tetramethyl-	ZAP70
Furan, tetrahydro-2,2,4,4-tetramethyl-	GLRA1
Furan, tetrahydro-2,2,4,4-tetramethyl-	TMPRSS6
Furan, tetrahydro-2,2,4,4-tetramethyl-	TLR8
Furan, tetrahydro-2,2,4,4-tetramethyl-	RXFP1
Furan, tetrahydro-2,2,4,4-tetramethyl-	CETP
Furan, tetrahydro-2,2,4,4-tetramethyl-	PSMB5
Furan, tetrahydro-2,2,4,4-tetramethyl-	CNR1
Furan, tetrahydro-2,2,4,4-tetramethyl-	GPR35
Furan, tetrahydro-2,2,4,4-tetramethyl-	SCN3A
Furan, tetrahydro-2,2,4,4-tetramethyl-	PARG
Furan, tetrahydro-2,2,4,4-tetramethyl-	FPR2
Furan, tetrahydro-2,2,4,4-tetramethyl-	PLAU
Furan, tetrahydro-2,2,4,4-tetramethyl-	RAF1
Furan, tetrahydro-2,2,4,4-tetramethyl-	GRK5
Furan, tetrahydro-2,2,4,4-tetramethyl-	ITGB1
Furan, tetrahydro-2,2,4,4-tetramethyl-	TNK1
Furan, tetrahydro-2,2,4,4-tetramethyl-	SLC1A3
Furan, tetrahydro-2,2,4,4-tetramethyl-	KLK1
Furan, tetrahydro-2,2,4,4-tetramethyl-	PSMB1
Furan, tetrahydro-2,2,4,4-tetramethyl-	#N/A
Furan, tetrahydro-2,2,4,4-tetramethyl-	CYP3A4
Furan, tetrahydro-2,2,4,4-tetramethyl-	DPP9
Furan, tetrahydro-2,2,4,4-tetramethyl-	PIK3R1
Furan, tetrahydro-2,2,4,4-tetramethyl-	PIK3CA
Furan, tetrahydro-2,2,4,4-tetramethyl-	KCNA5
Furan, tetrahydro-2,2,4,4-tetramethyl-	HDAC2
Furan, tetrahydro-2,2,4,4-tetramethyl-	PROC
Furan, tetrahydro-2,2,4,4-tetramethyl-	IDO1
Furan, tetrahydro-2,2,4,4-tetramethyl-	TDO2
Furan, tetrahydro-2,2,4,4-tetramethyl-	CDK1
Furan, tetrahydro-2,2,4,4-tetramethyl-	PDE3B
Furan, tetrahydro-2,2,4,4-tetramethyl-	RPA1
Furan, tetrahydro-2,2,4,4-tetramethyl-	S1PR2
Furan, tetrahydro-2,2,4,4-tetramethyl-	F9
Furan, tetrahydro-2,2,4,4-tetramethyl-	PTPN11
Furan, tetrahydro-2,2,4,4-tetramethyl-	ULK3
Furan, tetrahydro-2,2,4,4-tetramethyl-	MAP4K2
Furan, tetrahydro-2,2,4,4-tetramethyl-	KDM4A
Furan, tetrahydro-2,2,4,4-tetramethyl-	RPS6KA6
Furan, tetrahydro-2,2,4,4-tetramethyl-	PDE10A
Furan, tetrahydro-2,2,4,4-tetramethyl-	LDHB
Furan, tetrahydro-2,2,4,4-tetramethyl-	PIK3CD
Furan, tetrahydro-2,2,4,4-tetramethyl-	WDR5
Furan, tetrahydro-2,2,4,4-tetramethyl-	FOLH1
Furan, tetrahydro-2,2,4,4-tetramethyl-	NT5E
Furan, tetrahydro-2,2,4,4-tetramethyl-	PRKAA1
Furan, tetrahydro-2,2,4,4-tetramethyl-	CDK1
Furan, tetrahydro-2,2,4,4-tetramethyl-	EPHB2
Furan, tetrahydro-2,2,4,4-tetramethyl-	QRFPR
Furan, tetrahydro-2,2,4,4-tetramethyl-	CDK5
Furan, tetrahydro-2,2,4,4-tetramethyl-	KIF11
Furan, tetrahydro-2,2,4,4-tetramethyl-	MMP7
Furan, tetrahydro-2,2,4,4-tetramethyl-	ALK
Furan, tetrahydro-2,2,4,4-tetramethyl-	PDGFRB
Furan, tetrahydro-2,2,4,4-tetramethyl-	F7
Furan, tetrahydro-2,2,4,4-tetramethyl-	SCN9A
Furan, tetrahydro-2,2,4,4-tetramethyl-	CDC25C
Furan, tetrahydro-2,2,4,4-tetramethyl-	GPBAR1
Furan, tetrahydro-2,2,4,4-tetramethyl-	NTSR2
Furan, tetrahydro-2,2,4,4-tetramethyl-	DHODH
Furan, tetrahydro-2,2,4,4-tetramethyl-	ACVR1B
Furan, tetrahydro-2,2,4,4-tetramethyl-	CHUK
Furan, tetrahydro-2,2,4,4-tetramethyl-	MINK1
Furan, tetrahydro-2,2,4,4-tetramethyl-	RPS6KA5
Furan, tetrahydro-2,2,4,4-tetramethyl-	S1PR5
Furan, tetrahydro-2,2,4,4-tetramethyl-	ACACB
Furan, tetrahydro-2,2,4,4-tetramethyl-	CYSLTR2
Furan, tetrahydro-2,2,4,4-tetramethyl-	PDE4B
Furan, tetrahydro-2,2,4,4-tetramethyl-	CASP6
Furan, tetrahydro-2,2,4,4-tetramethyl-	BACE2
Furan, tetrahydro-2,2,4,4-tetramethyl-	GSK3A
Furan, tetrahydro-2,2,4,4-tetramethyl-	PTPN2
Furan, tetrahydro-2,2,4,4-tetramethyl-	CDK4
Furan, tetrahydro-2,2,4,4-tetramethyl-	CSNK1E
Furan, tetrahydro-2,2,4,4-tetramethyl-	BCL2
Furan, tetrahydro-2,2,4,4-tetramethyl-	FPR1
Furan, tetrahydro-2,2,4,4-tetramethyl-	RORB
Furan, tetrahydro-2,2,4,4-tetramethyl-	KAT6A
Furan, tetrahydro-2,2,4,4-tetramethyl-	DPP8
Furan, tetrahydro-2,2,4,4-tetramethyl-	BLM
Furan, tetrahydro-2,2,4,4-tetramethyl-	GRIN1
Furan, tetrahydro-2,2,4,4-tetramethyl-	CPT2
Furan, tetrahydro-2,2,4,4-tetramethyl-	HPRT1
Furan, tetrahydro-2,2,4,4-tetramethyl-	STK4
Geraniol	TDP1
Geraniol	BLM
Geraniol	GGPS1
Geraniol	NFKB1
Geraniol	APEX1
Geraniol	CTSD
Geraniol	SLC6A5
Geraniol	NR1I2
Geraniol	AHCY
Geraniol	CXCR4
Geraniol	ADORA1
Geraniol	CDK1
Geraniol	GPR35
Geraniol	CLK4
Geraniol	SCN2A
Geraniol	HPGD
Geraniol	PIK3R1
Geraniol	PTPN2
Geraniol	NFE2L2
Geraniol	NR3C2
Geraniol	SCN3A
Geraniol	VDR
Geraniol	HSD17B10
Geraniol	CA3
Geraniol	GRIN1
Geraniol	S1PR3
Geraniol	SPHK1
Geraniol	FPR1
Geraniol	SCD
Geraniol	S1PR5
Geraniol	MAPK1
Geraniol	DPP9
Geraniol	NTRK3
Geraniol	CHUK
Geraniol	KLF5
Geraniol	AURKB
Geraniol	CYP3A4
Geraniol	FPR2
Geraniol	PTGS1
Geraniol	CCNE1
Geraniol	CCR1
Geraniol	GRIA2
Geraniol	CCR2
Geraniol	ABCC1
Geraniol	PIK3CA
Geraniol	HDAC10
Geraniol	HDAC2
Geraniol	SCN4A
Geraniol	PLK1
Geraniol	RXFP1
Geraniol	TRIM24
Geraniol	CYSLTR2
Geraniol	P2RY12
Geraniol	PDGFRA
Geraniol	PSMB1
Geraniol	PLAT
Geraniol	MERTK
Geraniol	SLC40A1
Geraniol	ADAM10
Geraniol	TMPRSS6
Geraniol	CNR2
Geraniol	RORB
Geraniol	C5AR1
Geraniol	TACR1
Geraniol	ANPEP
Geraniol	NTSR2
Geraniol	TOP2A
Geraniol	QRFPR
Geraniol	S1PR4
Geraniol	PIK3CB
Geraniol	ADORA2B
Geraniol	HCAR2
Geraniol	PSMB9
Geraniol	DPP8
Geraniol	SLC6A1
Geraniol	CHRNB4
Geraniol	AOC3
Geraniol	SPHK2
Geraniol	PTK2B
Geraniol	NR2E3
Geraniol	KCNK9
Geraniol	PLA2G2A
Geraniol	CBX4
Geraniol	TYRO3
Geraniol	TDO2
Geraniol	AKR1C3
Geraniol	RXRA
Geraniol	PDGFRB
Geraniol	RXRB
Geraniol	CSNK2B
Geraniol	IL23R
Geraniol	MTOR
Geraniol	AR
Geraniol	MAP3K14
Geraniol	KDM6B
Geraniol	KIF11
Geraniol	FGR
Isopropyl isothiocyanate	HSD17B10
Isopropyl isothiocyanate	HPGD
Isopropyl isothiocyanate	TDP1
Isopropyl isothiocyanate	CTSL
Isopropyl isothiocyanate	GPR55
Isopropyl isothiocyanate	KDM1A
Isopropyl isothiocyanate	CA3
Isopropyl isothiocyanate	CTSD
Isopropyl isothiocyanate	NFKB1
Isopropyl isothiocyanate	NFE2L2
Isopropyl isothiocyanate	MAOA
Isopropyl isothiocyanate	CTSB
Isopropyl isothiocyanate	LDHA
Isopropyl isothiocyanate	ITGB3
Isopropyl isothiocyanate	GPR35
Isopropyl isothiocyanate	ANPEP
Isopropyl isothiocyanate	PIK3CD
Isopropyl isothiocyanate	CDK2
Isopropyl isothiocyanate	NR1I2
Isopropyl isothiocyanate	SLC2A1
Isopropyl isothiocyanate	FPR1
Isopropyl isothiocyanate	GLRA1
Isopropyl isothiocyanate	SIRT1
Isopropyl isothiocyanate	S1PR2
Isopropyl isothiocyanate	CLK4
Isopropyl isothiocyanate	CHRNB4
Isopropyl isothiocyanate	PTGS2
Isopropyl isothiocyanate	TRIM24
Isopropyl isothiocyanate	CHRNB4
Isopropyl isothiocyanate	APEX1
Isopropyl isothiocyanate	S1PR3
Isopropyl isothiocyanate	IDO1
Isopropyl isothiocyanate	GRM5
Isopropyl isothiocyanate	PRCP
Isopropyl isothiocyanate	DCUN1D1
Isopropyl isothiocyanate	CNR2
Isopropyl isothiocyanate	HIF1A
Isopropyl isothiocyanate	IDH1
Isopropyl isothiocyanate	PROC
Isopropyl isothiocyanate	CHRNA1
Isopropyl isothiocyanate	CES1
Isopropyl isothiocyanate	GPBAR1
Isopropyl isothiocyanate	CCR2
Isopropyl isothiocyanate	ITGB3
Isopropyl isothiocyanate	CASP6
Isopropyl isothiocyanate	NTRK3
Isopropyl isothiocyanate	AR
Isopropyl isothiocyanate	PTGS1
Isopropyl isothiocyanate	PSMB1
Isopropyl isothiocyanate	AAK1
Isopropyl isothiocyanate	BRD2
Isopropyl isothiocyanate	PDE3B
Isopropyl isothiocyanate	PSMB2
Isopropyl isothiocyanate	SLC6A9
Isopropyl isothiocyanate	RXFP1
Isopropyl isothiocyanate	GBA1
Isopropyl isothiocyanate	PLAU
Isopropyl isothiocyanate	THRA
Isopropyl isothiocyanate	TMPRSS6
Isopropyl isothiocyanate	HTR2C
Isopropyl isothiocyanate	MAPK10
Isopropyl isothiocyanate	CCR1
Isopropyl isothiocyanate	MCHR1
Isopropyl isothiocyanate	ELANE
Isopropyl isothiocyanate	ADORA1
Isopropyl isothiocyanate	SIRT3
Isopropyl isothiocyanate	MMP14
Isopropyl isothiocyanate	CXCR4
Isopropyl isothiocyanate	GRIN1
Isopropyl isothiocyanate	DHFR
Isopropyl isothiocyanate	KEAP1
Isopropyl isothiocyanate	ADAM10
Isopropyl isothiocyanate	CACNA1B
Isopropyl isothiocyanate	APP
Isopropyl isothiocyanate	TDP2
Isopropyl isothiocyanate	CDC25C
Isopropyl isothiocyanate	MAPK9
Isopropyl isothiocyanate	SAE1
Isopropyl isothiocyanate	SLC6A2
Isopropyl isothiocyanate	PRKCD
Isopropyl isothiocyanate	CACNA1H
Isopropyl isothiocyanate	DPP8
Isopropyl isothiocyanate	CLK1
Isopropyl isothiocyanate	CDK5
Isopropyl isothiocyanate	SLC9A1
Isopropyl isothiocyanate	STAT3
Isopropyl isothiocyanate	AVPR1B
Isopropyl isothiocyanate	SLC6A5
Isopropyl isothiocyanate	ADORA2A
Isopropyl isothiocyanate	RORB
Isopropyl isothiocyanate	PPIA
Isopropyl isothiocyanate	MAP3K14
Isopropyl isothiocyanate	ICMT
Isopropyl isothiocyanate	ABCC1
Isopropyl isothiocyanate	CDK7
Isopropyl isothiocyanate	S1PR5
Isopropyl isothiocyanate	DOT1L
Isopropyl isothiocyanate	FPR2
Isopropyl isothiocyanate	MMP2
Isopropyl isothiocyanate	NR3C2
Isopropyl isothiocyanate	BLM
Isopropyl isothiocyanate	KLK7
Isopropyl isothiocyanate	NAMPT
Isopropyl isothiocyanate	HPSE
Isopropyl isothiocyanate	FFAR1
Isopropyl isothiocyanate	KDM5A
Isopropyl isothiocyanate	GRIA2
Isopropyl isothiocyanate	SCN3A
Isopropyl isothiocyanate	TYRO3
Isopropyl isothiocyanate	PIK3CB
Isopropyl isothiocyanate	CHRNB2
Isopropyl isothiocyanate	P2RY6
Isopropyl isothiocyanate	PIK3CA
Isopropyl isothiocyanate	PIK3CG
Isopropyl isothiocyanate	NTSR2
Isopropyl isothiocyanate	ALK
Isopropyl isothiocyanate	PDE11A
Isopropyl isothiocyanate	KCNA5
Isopropyl isothiocyanate	NR4A1
Isopropyl isothiocyanate	BACE2
Isopropyl isothiocyanate	PPARG
Isopropyl isothiocyanate	DHODH
Isopropyl isothiocyanate	CFTR
Isopropyl isothiocyanate	GUSB
Isopropyl isothiocyanate	ROCK1
Isopropyl isothiocyanate	SOS1
Isopropyl isothiocyanate	PSMB9
Isopropyl isothiocyanate	MAP2K1
Isopropyl isothiocyanate	XDH
Isopropyl isothiocyanate	KLF5
Isopropyl isothiocyanate	APLNR
Isopropyl isothiocyanate	RORC
Isopropyl isothiocyanate	CTSG
Isopropyl isothiocyanate	HPRT1
Isopropyl isothiocyanate	STING1
Isopropyl isothiocyanate	TNF
Isopropyl isothiocyanate	PDGFRB
Isopropyl isothiocyanate	MMP9
Isopropyl isothiocyanate	PTPN11
Isopropyl isothiocyanate	PLAT
Isopropyl isothiocyanate	PDE4A
Isopropyl isothiocyanate	NAAA
Isopropyl isothiocyanate	CCNE1
Isopropyl isothiocyanate	C5AR1
Isopropyl isothiocyanate	HDAC10
Isopropyl isothiocyanate	NOS2
Isopropyl isothiocyanate	DUT
Isopropyl isothiocyanate	SCD
Isopropyl isothiocyanate	CNR1
Isopropyl isothiocyanate	MAP4K2
Isopropyl isothiocyanate	GHSR
Isopropyl isothiocyanate	P2RY4
Isopropyl isothiocyanate	ITGB1
Isopropyl isothiocyanate	CHKA
Isopropyl isothiocyanate	CYSLTR2
Isopropyl isothiocyanate	RPA1
Isopropyl isothiocyanate	FBP1
Isopropyl isothiocyanate	CAMK2D
Isopropyl isothiocyanate	CSNK2B
2(4H)-Benzofuranone, 5,6,7,7a-tetrahydro-4,4,7a-trimethyl-, (R)-	APEX1
2(4H)-Benzofuranone, 5,6,7,7a-tetrahydro-4,4,7a-trimethyl-, (R)-	GPR55
2(4H)-Benzofuranone, 5,6,7,7a-tetrahydro-4,4,7a-trimethyl-, (R)-	TRIM24
2(4H)-Benzofuranone, 5,6,7,7a-tetrahydro-4,4,7a-trimethyl-, (R)-	CTSD
2(4H)-Benzofuranone, 5,6,7,7a-tetrahydro-4,4,7a-trimethyl-, (R)-	CNR2
2(4H)-Benzofuranone, 5,6,7,7a-tetrahydro-4,4,7a-trimethyl-, (R)-	PTGS2
2(4H)-Benzofuranone, 5,6,7,7a-tetrahydro-4,4,7a-trimethyl-, (R)-	EGLN1
2(4H)-Benzofuranone, 5,6,7,7a-tetrahydro-4,4,7a-trimethyl-, (R)-	CLK1
2(4H)-Benzofuranone, 5,6,7,7a-tetrahydro-4,4,7a-trimethyl-, (R)-	CLK4
2(4H)-Benzofuranone, 5,6,7,7a-tetrahydro-4,4,7a-trimethyl-, (R)-	NFKB1
2(4H)-Benzofuranone, 5,6,7,7a-tetrahydro-4,4,7a-trimethyl-, (R)-	CSNK2B
2(4H)-Benzofuranone, 5,6,7,7a-tetrahydro-4,4,7a-trimethyl-, (R)-	HDAC8
2(4H)-Benzofuranone, 5,6,7,7a-tetrahydro-4,4,7a-trimethyl-, (R)-	PSMB1
2(4H)-Benzofuranone, 5,6,7,7a-tetrahydro-4,4,7a-trimethyl-, (R)-	NOS3
2(4H)-Benzofuranone, 5,6,7,7a-tetrahydro-4,4,7a-trimethyl-, (R)-	NR3C2
2(4H)-Benzofuranone, 5,6,7,7a-tetrahydro-4,4,7a-trimethyl-, (R)-	DUSP3
2(4H)-Benzofuranone, 5,6,7,7a-tetrahydro-4,4,7a-trimethyl-, (R)-	HDAC2
2(4H)-Benzofuranone, 5,6,7,7a-tetrahydro-4,4,7a-trimethyl-, (R)-	NR1I2
2(4H)-Benzofuranone, 5,6,7,7a-tetrahydro-4,4,7a-trimethyl-, (R)-	GLRA1
2(4H)-Benzofuranone, 5,6,7,7a-tetrahydro-4,4,7a-trimethyl-, (R)-	HSP90AB1
2(4H)-Benzofuranone, 5,6,7,7a-tetrahydro-4,4,7a-trimethyl-, (R)-	TOP2A
2(4H)-Benzofuranone, 5,6,7,7a-tetrahydro-4,4,7a-trimethyl-, (R)-	STAT3
2(4H)-Benzofuranone, 5,6,7,7a-tetrahydro-4,4,7a-trimethyl-, (R)-	NR4A1
2(4H)-Benzofuranone, 5,6,7,7a-tetrahydro-4,4,7a-trimethyl-, (R)-	KDM1A
2(4H)-Benzofuranone, 5,6,7,7a-tetrahydro-4,4,7a-trimethyl-, (R)-	NTRK3
2(4H)-Benzofuranone, 5,6,7,7a-tetrahydro-4,4,7a-trimethyl-, (R)-	NOS2
2(4H)-Benzofuranone, 5,6,7,7a-tetrahydro-4,4,7a-trimethyl-, (R)-	CFTR
2(4H)-Benzofuranone, 5,6,7,7a-tetrahydro-4,4,7a-trimethyl-, (R)-	KLF5
2(4H)-Benzofuranone, 5,6,7,7a-tetrahydro-4,4,7a-trimethyl-, (R)-	PTGS1
2(4H)-Benzofuranone, 5,6,7,7a-tetrahydro-4,4,7a-trimethyl-, (R)-	CACNA1B
2(4H)-Benzofuranone, 5,6,7,7a-tetrahydro-4,4,7a-trimethyl-, (R)-	RORB
2(4H)-Benzofuranone, 5,6,7,7a-tetrahydro-4,4,7a-trimethyl-, (R)-	PDGFRA
2(4H)-Benzofuranone, 5,6,7,7a-tetrahydro-4,4,7a-trimethyl-, (R)-	C5AR1
2(4H)-Benzofuranone, 5,6,7,7a-tetrahydro-4,4,7a-trimethyl-, (R)-	KEAP1
2(4H)-Benzofuranone, 5,6,7,7a-tetrahydro-4,4,7a-trimethyl-, (R)-	AR
2(4H)-Benzofuranone, 5,6,7,7a-tetrahydro-4,4,7a-trimethyl-, (R)-	PDE7A
2(4H)-Benzofuranone, 5,6,7,7a-tetrahydro-4,4,7a-trimethyl-, (R)-	HDAC10
2(4H)-Benzofuranone, 5,6,7,7a-tetrahydro-4,4,7a-trimethyl-, (R)-	PTPN11
2(4H)-Benzofuranone, 5,6,7,7a-tetrahydro-4,4,7a-trimethyl-, (R)-	ACACA
2(4H)-Benzofuranone, 5,6,7,7a-tetrahydro-4,4,7a-trimethyl-, (R)-	SCD
2(4H)-Benzofuranone, 5,6,7,7a-tetrahydro-4,4,7a-trimethyl-, (R)-	HDAC11
2(4H)-Benzofuranone, 5,6,7,7a-tetrahydro-4,4,7a-trimethyl-, (R)-	TFPI
2(4H)-Benzofuranone, 5,6,7,7a-tetrahydro-4,4,7a-trimethyl-, (R)-	CDC25C
2(4H)-Benzofuranone, 5,6,7,7a-tetrahydro-4,4,7a-trimethyl-, (R)-	FCGRT
2(4H)-Benzofuranone, 5,6,7,7a-tetrahydro-4,4,7a-trimethyl-, (R)-	HSD17B10
2(4H)-Benzofuranone, 5,6,7,7a-tetrahydro-4,4,7a-trimethyl-, (R)-	ADAM10
2(4H)-Benzofuranone, 5,6,7,7a-tetrahydro-4,4,7a-trimethyl-, (R)-	HSD11B2
2(4H)-Benzofuranone, 5,6,7,7a-tetrahydro-4,4,7a-trimethyl-, (R)-	MC4R
2(4H)-Benzofuranone, 5,6,7,7a-tetrahydro-4,4,7a-trimethyl-, (R)-	GHSR
2(4H)-Benzofuranone, 5,6,7,7a-tetrahydro-4,4,7a-trimethyl-, (R)-	TLR8
2(4H)-Benzofuranone, 5,6,7,7a-tetrahydro-4,4,7a-trimethyl-, (R)-	CACNA1H
2(4H)-Benzofuranone, 5,6,7,7a-tetrahydro-4,4,7a-trimethyl-, (R)-	NFE2L2
2(4H)-Benzofuranone, 5,6,7,7a-tetrahydro-4,4,7a-trimethyl-, (R)-	CLK2
2(4H)-Benzofuranone, 5,6,7,7a-tetrahydro-4,4,7a-trimethyl-, (R)-	METAP2
2(4H)-Benzofuranone, 5,6,7,7a-tetrahydro-4,4,7a-trimethyl-, (R)-	ACACB
2(4H)-Benzofuranone, 5,6,7,7a-tetrahydro-4,4,7a-trimethyl-, (R)-	HIF1A
2(4H)-Benzofuranone, 5,6,7,7a-tetrahydro-4,4,7a-trimethyl-, (R)-	DCUN1D1
2(4H)-Benzofuranone, 5,6,7,7a-tetrahydro-4,4,7a-trimethyl-, (R)-	PRCP
2(4H)-Benzofuranone, 5,6,7,7a-tetrahydro-4,4,7a-trimethyl-, (R)-	F13A1
2(4H)-Benzofuranone, 5,6,7,7a-tetrahydro-4,4,7a-trimethyl-, (R)-	PSMB9
2(4H)-Benzofuranone, 5,6,7,7a-tetrahydro-4,4,7a-trimethyl-, (R)-	CDK1
2(4H)-Benzofuranone, 5,6,7,7a-tetrahydro-4,4,7a-trimethyl-, (R)-	RXRG
2(4H)-Benzofuranone, 5,6,7,7a-tetrahydro-4,4,7a-trimethyl-, (R)-	LDHB
2(4H)-Benzofuranone, 5,6,7,7a-tetrahydro-4,4,7a-trimethyl-, (R)-	SERPINE1
2(4H)-Benzofuranone, 5,6,7,7a-tetrahydro-4,4,7a-trimethyl-, (R)-	TLR4
2(4H)-Benzofuranone, 5,6,7,7a-tetrahydro-4,4,7a-trimethyl-, (R)-	CDK1
2(4H)-Benzofuranone, 5,6,7,7a-tetrahydro-4,4,7a-trimethyl-, (R)-	FPR2
2(4H)-Benzofuranone, 5,6,7,7a-tetrahydro-4,4,7a-trimethyl-, (R)-	NTSR2
2(4H)-Benzofuranone, 5,6,7,7a-tetrahydro-4,4,7a-trimethyl-, (R)-	STING1
2(4H)-Benzofuranone, 5,6,7,7a-tetrahydro-4,4,7a-trimethyl-, (R)-	ITGB1
2(4H)-Benzofuranone, 5,6,7,7a-tetrahydro-4,4,7a-trimethyl-, (R)-	#N/A
2(4H)-Benzofuranone, 5,6,7,7a-tetrahydro-4,4,7a-trimethyl-, (R)-	PDE11A
2(4H)-Benzofuranone, 5,6,7,7a-tetrahydro-4,4,7a-trimethyl-, (R)-	S1PR5
2(4H)-Benzofuranone, 5,6,7,7a-tetrahydro-4,4,7a-trimethyl-, (R)-	RXRB
2(4H)-Benzofuranone, 5,6,7,7a-tetrahydro-4,4,7a-trimethyl-, (R)-	SCN2A
2(4H)-Benzofuranone, 5,6,7,7a-tetrahydro-4,4,7a-trimethyl-, (R)-	CDK5
2(4H)-Benzofuranone, 5,6,7,7a-tetrahydro-4,4,7a-trimethyl-, (R)-	SLC9A1
2(4H)-Benzofuranone, 5,6,7,7a-tetrahydro-4,4,7a-trimethyl-, (R)-	STK3
2(4H)-Benzofuranone, 5,6,7,7a-tetrahydro-4,4,7a-trimethyl-, (R)-	CDK5
2(4H)-Benzofuranone, 5,6,7,7a-tetrahydro-4,4,7a-trimethyl-, (R)-	MAP2K2
2(4H)-Benzofuranone, 5,6,7,7a-tetrahydro-4,4,7a-trimethyl-, (R)-	MARK4
2(4H)-Benzofuranone, 5,6,7,7a-tetrahydro-4,4,7a-trimethyl-, (R)-	AURKB
2(4H)-Benzofuranone, 5,6,7,7a-tetrahydro-4,4,7a-trimethyl-, (R)-	PDE3B
2(4H)-Benzofuranone, 5,6,7,7a-tetrahydro-4,4,7a-trimethyl-, (R)-	NOTUM
2(4H)-Benzofuranone, 5,6,7,7a-tetrahydro-4,4,7a-trimethyl-, (R)-	CNR1
2(4H)-Benzofuranone, 5,6,7,7a-tetrahydro-4,4,7a-trimethyl-, (R)-	ITGB1
2(4H)-Benzofuranone, 5,6,7,7a-tetrahydro-4,4,7a-trimethyl-, (R)-	CDC25B
2(4H)-Benzofuranone, 5,6,7,7a-tetrahydro-4,4,7a-trimethyl-, (R)-	P2RX7
2(4H)-Benzofuranone, 5,6,7,7a-tetrahydro-4,4,7a-trimethyl-, (R)-	MINK1
2(4H)-Benzofuranone, 5,6,7,7a-tetrahydro-4,4,7a-trimethyl-, (R)-	TNIK
2(4H)-Benzofuranone, 5,6,7,7a-tetrahydro-4,4,7a-trimethyl-, (R)-	CDK2
2(4H)-Benzofuranone, 5,6,7,7a-tetrahydro-4,4,7a-trimethyl-, (R)-	SLC2A1
2(4H)-Benzofuranone, 5,6,7,7a-tetrahydro-4,4,7a-trimethyl-, (R)-	TBK1
2(4H)-Benzofuranone, 5,6,7,7a-tetrahydro-4,4,7a-trimethyl-, (R)-	PDE3A
2(4H)-Benzofuranone, 5,6,7,7a-tetrahydro-4,4,7a-trimethyl-, (R)-	ITK
2(4H)-Benzofuranone, 5,6,7,7a-tetrahydro-4,4,7a-trimethyl-, (R)-	IRAK1
2(4H)-Benzofuranone, 5,6,7,7a-tetrahydro-4,4,7a-trimethyl-, (R)-	GPR35
2(4H)-Benzofuranone, 5,6,7,7a-tetrahydro-4,4,7a-trimethyl-, (R)-	TACR2
2(4H)-Benzofuranone, 5,6,7,7a-tetrahydro-4,4,7a-trimethyl-, (R)-	NOX1
2(4H)-Benzofuranone, 5,6,7,7a-tetrahydro-4,4,7a-trimethyl-, (R)-	KLK7
2(4H)-Benzofuranone, 5,6,7,7a-tetrahydro-4,4,7a-trimethyl-, (R)-	HRH3
2(4H)-Benzofuranone, 5,6,7,7a-tetrahydro-4,4,7a-trimethyl-, (R)-	CCNE1
2(4H)-Benzofuranone, 5,6,7,7a-tetrahydro-4,4,7a-trimethyl-, (R)-	SCN3A
2(4H)-Benzofuranone, 5,6,7,7a-tetrahydro-4,4,7a-trimethyl-, (R)-	PRSS1
2(4H)-Benzofuranone, 5,6,7,7a-tetrahydro-4,4,7a-trimethyl-, (R)-	PTPN2
2(4H)-Benzofuranone, 5,6,7,7a-tetrahydro-4,4,7a-trimethyl-, (R)-	ALOX12
2(4H)-Benzofuranone, 5,6,7,7a-tetrahydro-4,4,7a-trimethyl-, (R)-	RPS6KA1
2(4H)-Benzofuranone, 5,6,7,7a-tetrahydro-4,4,7a-trimethyl-, (R)-	AVPR1B
2(4H)-Benzofuranone, 5,6,7,7a-tetrahydro-4,4,7a-trimethyl-, (R)-	CETP
2(4H)-Benzofuranone, 5,6,7,7a-tetrahydro-4,4,7a-trimethyl-, (R)-	FFAR2
2(4H)-Benzofuranone, 5,6,7,7a-tetrahydro-4,4,7a-trimethyl-, (R)-	PIK3R1
2(4H)-Benzofuranone, 5,6,7,7a-tetrahydro-4,4,7a-trimethyl-, (R)-	TYRO3
2(4H)-Benzofuranone, 5,6,7,7a-tetrahydro-4,4,7a-trimethyl-, (R)-	FABP4
2(4H)-Benzofuranone, 5,6,7,7a-tetrahydro-4,4,7a-trimethyl-, (R)-	CYP3A4
2(5H)-Furanone	APEX1
2(5H)-Furanone	TRIM24
2(5H)-Furanone	HSP90AB1
2(5H)-Furanone	PSMB1
2(5H)-Furanone	CTSD
2(5H)-Furanone	CLK2
2(5H)-Furanone	NR3C2
2(5H)-Furanone	CLK4
2(5H)-Furanone	CSNK2B
2(5H)-Furanone	HSD17B10
2(5H)-Furanone	NOS2
2(5H)-Furanone	CLK1
2(5H)-Furanone	TOP2A
2(5H)-Furanone	CYP19A1
2(5H)-Furanone	NOS3
2(5H)-Furanone	KDM1A
2(5H)-Furanone	NR1I2
2(5H)-Furanone	DUSP3
2(5H)-Furanone	ALOX12
2(5H)-Furanone	BMP2K
2(5H)-Furanone	KLF5
2(5H)-Furanone	GLRA1
2(5H)-Furanone	HDAC11
2(5H)-Furanone	CDC25C
2(5H)-Furanone	F13A1
2(5H)-Furanone	CDC25B
2(5H)-Furanone	ITGB1
2(5H)-Furanone	ACVRL1
2(5H)-Furanone	ACACA
2(5H)-Furanone	EGLN1
2(5H)-Furanone	NFKB1
2(5H)-Furanone	CAPN1
2(5H)-Furanone	NFE2L2
2(5H)-Furanone	METAP2
2(5H)-Furanone	TDP1
2(5H)-Furanone	NTRK3
2(5H)-Furanone	CDK1
2(5H)-Furanone	STK3
2(5H)-Furanone	AAK1
2(5H)-Furanone	AR
2(5H)-Furanone	CACNA1B
2(5H)-Furanone	PKN1
2(5H)-Furanone	STING1
2(5H)-Furanone	SLC6A5
2(5H)-Furanone	GPBAR1
2(5H)-Furanone	PTGS2
2(5H)-Furanone	CFTR
2(5H)-Furanone	PSMB9
2(5H)-Furanone	MAP2K2
2(5H)-Furanone	GSK3A
2(5H)-Furanone	ACACB
2(5H)-Furanone	SLC9A1
2(5H)-Furanone	RAB9A
2(5H)-Furanone	PDE11A
2(5H)-Furanone	GPR35
2(5H)-Furanone	LGALS3
2(5H)-Furanone	PTPN11
2(5H)-Furanone	F2R
2(5H)-Furanone	FCGRT
2(5H)-Furanone	PTPN2
2(5H)-Furanone	C5AR1
2(5H)-Furanone	NOTUM
2(5H)-Furanone	KEAP1
2(5H)-Furanone	RPS6KA1
2(5H)-Furanone	PRSS1
2(5H)-Furanone	QRFPR
2(5H)-Furanone	PRCP
2(5H)-Furanone	DCUN1D1
2(5H)-Furanone	TLR8
2(5H)-Furanone	TLR4
2(5H)-Furanone	GHSR
2(5H)-Furanone	TNIK
2(5H)-Furanone	HDAC10
2(5H)-Furanone	CYP3A4
2(5H)-Furanone	SLC40A1
2(5H)-Furanone	PKN2
2(5H)-Furanone	RORB
2(5H)-Furanone	CYSLTR2
2(5H)-Furanone	LDHB
2(5H)-Furanone	PSMB2
2(5H)-Furanone	LNPEP
2(5H)-Furanone	ADAM10
2(5H)-Furanone	SCD
2(5H)-Furanone	ZAP70
2(5H)-Furanone	TYRO3
2(5H)-Furanone	TOP1
2(5H)-Furanone	PLAT
2(5H)-Furanone	NTSR2
2(5H)-Furanone	BCL6
2(5H)-Furanone	PDGFRA
2(5H)-Furanone	FPR2
2(5H)-Furanone	ABCC1
2(5H)-Furanone	SERPINE1
2(5H)-Furanone	HDAC5
2(5H)-Furanone	TERT
2(5H)-Furanone	MAP4K4
Pyrazine, tetramethyl-	GPBAR1
Pyrazine, tetramethyl-	NR1I2
Pyrazine, tetramethyl-	TDP2
Pyrazine, tetramethyl-	DUSP3
Pyrazine, tetramethyl-	TRIM24
Pyrazine, tetramethyl-	TDP1
Pyrazine, tetramethyl-	NOS3
Pyrazine, tetramethyl-	CXCR4
Pyrazine, tetramethyl-	CSNK2B
Pyrazine, tetramethyl-	KLF5
Pyrazine, tetramethyl-	PDE11A
Pyrazine, tetramethyl-	NFKB1
Pyrazine, tetramethyl-	CTSD
Pyrazine, tetramethyl-	SCN3A
Pyrazine, tetramethyl-	PRCP
Pyrazine, tetramethyl-	NFE2L2
Pyrazine, tetramethyl-	DCTPP1
Pyrazine, tetramethyl-	PDE3B
Pyrazine, tetramethyl-	ITGB1
Pyrazine, tetramethyl-	CDC25C
Pyrazine, tetramethyl-	PDE2A
Pyrazine, tetramethyl-	MAOB
Pyrazine, tetramethyl-	KLK5
Pyrazine, tetramethyl-	FPR1
Pyrazine, tetramethyl-	DCUN1D1
Pyrazine, tetramethyl-	TLR8
Pyrazine, tetramethyl-	IL23R
Pyrazine, tetramethyl-	GPR6
Pyrazine, tetramethyl-	ANPEP
Pyrazine, tetramethyl-	RORB
Pyrazine, tetramethyl-	PTGS2
Pyrazine, tetramethyl-	BLM
Pyrazine, tetramethyl-	HDAC2
Pyrazine, tetramethyl-	FASN
Pyrazine, tetramethyl-	PPARG
Pyrazine, tetramethyl-	ACACB
Pyrazine, tetramethyl-	SLC6A5
Pyrazine, tetramethyl-	CLK1
Pyrazine, tetramethyl-	HDAC4
Pyrazine, tetramethyl-	NLK
Pyrazine, tetramethyl-	CA3
Pyrazine, tetramethyl-	PSMB1
Pyrazine, tetramethyl-	PTGDR2
Pyrazine, tetramethyl-	GLRA1
Pyrazine, tetramethyl-	ADAM10
Pyrazine, tetramethyl-	CSNK1D
Pyrazine, tetramethyl-	HDAC10
Pyrazine, tetramethyl-	GSTP1
Pyrazine, tetramethyl-	PTPN11
Pyrazine, tetramethyl-	ADAM17
Pyrazine, tetramethyl-	CLK2
Pyrazine, tetramethyl-	THRA
Pyrazine, tetramethyl-	HRH4
Pyrazine, tetramethyl-	SLC6A9
Pyrazine, tetramethyl-	FLT1
Pyrazine, tetramethyl-	NR4A1
Pyrazine, tetramethyl-	ALOX5
Pyrazine, tetramethyl-	FCGRT
Pyrazine, tetramethyl-	TOP1
Pyrazine, tetramethyl-	NOX1
Pyrazine, tetramethyl-	CDK4
Pyrazine, tetramethyl-	NPC1
Pyrazine, tetramethyl-	PTGER1
Pyrazine, tetramethyl-	KIT
Pyrazine, tetramethyl-	ITGB1
Pyrazine, tetramethyl-	RORC
Pyrazine, tetramethyl-	SLC1A3
Pyrazine, tetramethyl-	CDK5
Pyrazine, tetramethyl-	MINK1
Pyrazine, tetramethyl-	TERT
Pyrazine, tetramethyl-	HDAC9
Pyrazine, tetramethyl-	KDM5A
Pyrazine, tetramethyl-	KCNA5
Pyrazine, tetramethyl-	TMPRSS6
Pyrazine, tetramethyl-	NQO2
Pyrazine, tetramethyl-	ATG4B
Pyrazine, tetramethyl-	TYMS
Pyrazine, tetramethyl-	TFPI
Pyrazine, tetramethyl-	PSMB2
Pyrazine, tetramethyl-	KEAP1
Pyrazine, tetramethyl-	APLNR
Pyrazine, tetramethyl-	DRD1
Pyrazine, tetramethyl-	CASP6
Pyrazine, tetramethyl-	NR2E3
Pyrazine, tetramethyl-	NR3C1
Pyrazine, tetramethyl-	HTR2C
Pyrazine, tetramethyl-	ULK3
Pyrazine, tetramethyl-	HPSE
Pyrazine, tetramethyl-	HTR7
Pyrazine, tetramethyl-	FOLH1
Pyrazine, tetramethyl-	MC4R
Pyrazine, tetramethyl-	FGR
Pyrazine, tetramethyl-	PSMB9
Pyrazine, tetramethyl-	NR3C2
Pyrazine, tetramethyl-	CXCR6
Pyrazine, tetramethyl-	HRH3
Pyrazine, tetramethyl-	DPP8
Pyrazine, tetramethyl-	ITGB3
Pyrazine, tetramethyl-	ABCG2
Pyrazine, tetramethyl-	GRM5
Pyrazine, tetramethyl-	GABRA1
Pyrazine, tetramethyl-	HIF1A
Pyrazine, tetramethyl-	PARG
Pyrazine, tetramethyl-	P2RX7
Pyrazine, tetramethyl-	QRFPR
Pyrazine, tetramethyl-	PDGFRB
