# Supplementary material for: The Chemical Composition and Nematicidal Activity of Wasabi (Eutrema japonicum) Rhizome Extract Against Meloidogyne enterolobii
Source: Plants (Basel). 2025 Oct 30;14(21):3310. doi: 10.3390/plants14213310 (PMC12611087; doi:10.3390/plants14213310)
Supplement: Supplementary file 1 [file plants-14-03310-s001.zip › Table S2-Target collection of root-knot nematode根结线虫靶点.xls]

## Sheet: Sheet1
Targets
ATP6
COX1
COX2
COX3
CYTB
ND1
ND2
ND3
ND4
ND4L
ND5
ND6
KYV57_MGR01
KYV57_MGR02
KYV57_MGT01
KYV57_MGT02
KYV57_MGT03
KYV57_MGT04
KYV57_MGT05
KYV57_MGT06
KYV57_MGT07
KYV57_MGT08
KYV57_MGT09
KYV57_MGT10
KYV57_MGT11
KYV57_MGT12
KYV57_MGT13
KYV57_MGT14
KYV57_MGT15
KYV57_MGT16
KYV57_MGT17
KYV57_MGT18
KYV57_MGT19
KYV57_MGT20
KYV57_MGT21
KYV57_MGT22
CERNA3
SNORD15A
TRV-AAC1-4
TRA-TGC7-1
TRV-CAC1-2
MIR4451
TRE-TTC3-1
PGR-AS1
PAPPA-AS1
DINOL
SCNN1D
AURKAIP1
DJ1
MTOR
NBPF1
ATP13A2
RUNX3
MECR
MFSD2A
KANK4
LEPROT
CHIA
PRPF3
CD1A
FCER1A
SDHC
RASAL2
HMCN1
CHIT
SYT14
NBAS
XAB1
LCLAT1
SLC5A7
FMNL2
CWC22
NOP58
CUL3
PDE6D
GMPPB
ADAMTS9
EOGT
PPP4R2
MORC1
TMCC1
CLRN1
VEPH1
IQCG
UVSSA
HTT
DOK7
NMU
CENPC1
AREG
EIF4E
LGV1
NDNF
ZNF330
MAB21L2
FNIP2
RAPGEF2
DDX4
PIK3R1
SMN1
POC5
FEM1C
IL5
RBM27
ABT1
HLA-DQA1
IL17A
ASCC3
C6orf192
ADGB
TBP
PDCD2
SOSTDC1
TOMM7
ABHD11
GTF2IRD2
GTF2IRD1B
CD36
ABCB1
SDHAF3
MBLAC1
ST7
STMP1
MKRN1
CASP2
CUL1
WDR60
MTMR7
GOLGA7
DMRT1
TXNDC4
CIZ1
TOR1A
MCM10
PRPF18
CUL2
ASCC1
ZSWIM8
OGA
SMNR
EIF3A
DOCK1
GLRX3
RIC8A
MUC5AC
CHRODC1
C11orf54
CFAP300
YAP1
CASP4
ZW10
H2AX
C12orf4
BCAT1
SINHCAF
ETFBKMT
COPZ1
LRP1
LEMD3
C12orf73
RIC8B
PPP1CC
ATXN2
DYNLL1
ULK1
MTMR6
B3GLCT
MAB21L1
TSC22D1
INTS6
RBM26
CUL4A
PRMT5
PABPN1
SLC25A21
FOXA1
DICER1
OIP5
RTF1
LEO1
NARG2
C15orf42
VPS33B
ABCA3
COQ7
IL4R
LONP2
IRF8
NXN
SCARF1
PRPF8
SREBF1
ERAL1
HEXIM2
LRRC59
TSPOAP1
BRIP1
GRB2
JMJD6
EIF4A3
ACTG1
NPC1
LOXHD1
DYNAP
BCL2
TMX3
KANK3
KANK2
GTPBP3
NDUFA13
CCDC61
BAX
CSNK2A1
NAA20
XRN2
BLCAP
TOP1
DPM1
SPO11
MIS18A
SON
B3GALT5
MED15
MIF
DDT
TTC28
ASCC2
TUG1
FOXRED2
EIF3L
TTLL12
FGD1
CUL4B
DDX3Y
AKIP
PARK7
FRAP1
KIAA1693
PARK9
CBFA3
NRBF1
NEDMISBA
OBRGRP
TSA1902
HPRP3
PPGL3
NGAP
FBLN6
CHITD
SCAR11
NAG
MBDIN
ALCAT1
CHT1
KIAA1902
KIAA1604
NOP5
PHA2E
JBTS22
KIAA1851
EOGT1
PP4R2
KIAA0779
USH3A
MELT
KIAA1530
HD
C4orf25
CENPC
EIF4EL1
C4orf31
NOA36
MCSKS14
FNIPL
NRAPGEP
VASA
GRB1
SMA1
C5orf37
KIAA1785
KIAA1311
CELIAC1
IL17
p200
SCA17
ECTODIN
GMPGS
CHDS7
PGY1
ACN9
TSG7
C7orf73
NEDD2
SRTD8
GCP16
DMT1
KIAA0573
ZNF356
DYT1
CNA43
PRP18
p50
KIAA0913
MGEA5
SPF30
EIF3S10
DOCK180
PICOT
MUC5
CHP1
PTOD012
C11orf70
COB1
MRT66
BCT1
FAM60A
METTL20
COPZ
A2MR
MAN1
BR
ATX2
DNCL1
UNC51
B3GALTL
COFG
TSC22
DDX26
SKB1
PABP2
ODC
HNF3A
HERNA
MIS18B
KIAA0252
RDL
TRESLIN
KDIDAR
ABC3
CLK1
IL4RA
PLON
ICSBP1
RRS2
SREC
PRPC8
IFAP2
ERAL1A
p34
RIMBP1
BACH1
PSR
DDX48
DFNA20
NPC
DFNB77
C18orf26
TXNDC10
ANKRD25
MSS1
GRIM19
VFL3
CK2A1
NAT5
BC10
MPDS
TOKIMS
GLCT5
PCQAP
TPRBK
p100
ERFAD
HSPC021
FGDY
MRXSC
DBY
AIP
SKS
KRPPD
PEBP2A3
DYTOABG
CHIT2
RP18
FIBL6
SOPH
AGPAT8
HMND7
NCM
NEDAUS
MDDGA14
C3orf64
USH3
KIAA1692
UVSS3
IT15
CMS10
AUTS19
NORD
KIAA1450
RAGEF
AGM7
SMA2
PSC1
CTLA8
MRT81
HDL4
USAG1
BDPLT10
MDR1
RAY1
MM47
ICH1
SRPS6
LSFR1
AMC5
IMD80
SMABF2
NCOAT
P167
CILD38
C12orf72
KPA
SCA2
DLC1
B3GTL
DICE1
IBP72
PAB2
MTDPS18
KIAA0928
PFIC12
SMDP3
COQ10D8
PSLON
IMD32A
KIAA0149
RP13
HMD
ERAL1B
KIAA0612
FANCJ
MUK34
DFNA26
KIAA1830
KIAA1518
COXPD23
MC1DN28
OCNDS
NAT3
CDGIE
TIG1
KIAA1043
AAS
MRXHF2
SPG78
AML2
OPA16
ARMD1
ILFS2
CMS20
MDDGB14
AOS4
RP61
LOMARS
FADS3
HH25
KIAA0313
SHORT
SMA3
IBD13
FAM4A1
MRT80
NP94
DDH3
ASL13
PIN
JBP1
MNG1
HMNR9
IMD32B
PRLTS6
BZRAP1
NMP265
BRWS2
PPKWH
MRT73
ARC105
MRXS16
SFM2
MDDGC14
IMD36
SMA4
ENPAT
HSL7
RMSE2
PRAX1
KIAA0111
NPHS16
MRXS15
LGMDR19
GLOW
DYT22
RCPS

## Sheet: Sheet2
NCBI GeneID	Symbol	Description	Taxonomic Name	Common Name	Gene Type	Transcripts	Gene Group Identifier	Gene Group Method
23630472	ND1	NADH dehydrogenase subunit 1	Meloidogyne javanica	root-knot nematode	PROTEIN_CODING
23630473	ND2	NADH dehydrogenase subunit 2	Meloidogyne javanica	root-knot nematode	PROTEIN_CODING
23630474	COX3	cytochrome c oxidase subunit III	Meloidogyne javanica	root-knot nematode	PROTEIN_CODING
23630475	ND6	NADH dehydrogenase subunit 6	Meloidogyne javanica	root-knot nematode	PROTEIN_CODING
23630476	ND4L	NADH dehydrogenase subunit 4L	Meloidogyne javanica	root-knot nematode	PROTEIN_CODING
23630477	COX2	cytochrome c oxidase subunit II	Meloidogyne javanica	root-knot nematode	PROTEIN_CODING
23630478	ND3	NADH dehydrogenase subunit 3	Meloidogyne javanica	root-knot nematode	PROTEIN_CODING
23630479	CYTB	cytochrome b	Meloidogyne javanica	root-knot nematode	PROTEIN_CODING
23630480	ND4	NADH dehydrogenase subunit 4	Meloidogyne javanica	root-knot nematode	PROTEIN_CODING
23630481	ATP6	ATP synthase F0 subunit 6	Meloidogyne javanica	root-knot nematode	PROTEIN_CODING
23630482	ND5	NADH dehydrogenase subunit 5	Meloidogyne javanica	root-knot nematode	PROTEIN_CODING
23630483	COX1	cytochrome c oxidase subunit I	Meloidogyne javanica	root-knot nematode	PROTEIN_CODING
