# Supplementary material for: The Chemical Composition and Nematicidal Activity of Wasabi (Eutrema japonicum) Rhizome Extract Against Meloidogyne enterolobii
Source: Plants (Basel). 2025 Oct 30;14(21):3310. doi: 10.3390/plants14213310 (PMC12611087; doi:10.3390/plants14213310)
Supplement: Supplementary file 1 [file plants-14-03310-s001.zip › Table S3-PIK3R1 and mTOR proteins information.xlsx]

## Sheet: PIK3R1
Entry	Reviewed	Entry Name	Protein names	Gene Names	Organism	Length	conserve domain	Protein
A0A6V7TJ22	unreviewed	A0A6V7TJ22_9BILA	Phosphoinositide phospholipase C (EC 3.1.4.11)	MENT_LOCUS735	Meloidogyne enterolobii	1629	SH2 super family	>CAD2124116.1 unnamed protein product [Meloidogyne enterolobii] MENNKKLSAQTRRQRFALNNTKSEGGNVENNCEFLFEKQQNIFVNQNTILSVSSSFLDRKVENIQNSTKM GGKLKELKNQKIFNSSNKEEKCYKNNNKIQQQQPLNQNDFNLMERGHRVCKLIALKKFDIIYFRLWLNTQ TQQIVLSKWNNNFNHTNSSCSSLDINCSSSSTLEEQIEINSRSYSTTIPPKYSTATTSTRSCSSTSSFSS LKTQTLDLRLIKDVQVLSQIGTTMQITEKWRRDSALQRFDKNTVLCISWGVTFIPNNWLILFDNKELCNL WCQGLRQLCLEQANASQALIVERWLRKQFCSLLVHPTDNACISIKHMKPFV…
A0A6V7TNB1	unreviewed	A0A6V7TNB1_9BILA	Phosphoinositide phospholipase C (EC 3.1.4.11)	MENT_LOCUS1730	Meloidogyne enterolobii	631	Efh-PI-PLC super family
A0A6V7TQE2	unreviewed	A0A6V7TQE2_9BILA	Phosphoinositide phospholipase C (EC 3.1.4.11)	MENT_LOCUS1731	Meloidogyne enterolobii	982	SH2 super family
A0A6V7TVQ8	unreviewed	A0A6V7TVQ8_9BILA	Phosphoinositide phospholipase C (EC 3.1.4.11)	MENT_LOCUS5056	Meloidogyne enterolobii	1106	PI-PLCc_eukaryota; EFh_PI-PLC super family; PH-like super family; C2_PLC_like
A0A6V7TX86	unreviewed	A0A6V7TX86_9BILA	Phosphoinositide phospholipase C (EC 3.1.4.11)	MENT_LOCUS4412	Meloidogyne enterolobii	2147	PI-PLCc_GDPD_SF super family; EFh_PI-PLC super family; PI-PLC-Y; C2_PLC_like; RasGEF super family; Ubl1_cv_Nsp3_N-like super family
A0A6V7U9R1	unreviewed	A0A6V7U9R1_9BILA	Phosphoinositide phospholipase C (EC 3.1.4.11)	MENT_LOCUS10148	Meloidogyne enterolobii	604	PI-PLCc_eukaryota; EFh_PI-PLC super family; PH-like super family;		PI-PLC同工酶是一种信号酶，可水解膜磷脂磷脂酰肌醇-4,5-二磷酸（PIP2），生成真核信号转导级联反应中两个重要的第二信使：肌醇1,4,5-三磷酸（InsP3）和二酰基甘油（DAG）。InsP3触发细胞内储存的钙流入，而DAG与钙一起激活蛋白激酶C，后者继续磷酸化其他分子，导致细胞活性改变。催化作用需要钙。该家族与含有PI-PLC同工酶的四个EF-hand基序相对应，包括PI-PLC- β (1-4), -gamma (1-2), -delta (1,3,4), -epsilon (1), -zeta (1), eta（1-2）。低级真核生物如酵母和黏菌只含有三角型同工酶。相比之下，其他类型的异构体存在于高等真核生物中。该家族还包括来自真菌的1-磷脂酰肌醇4,5-二磷酸磷酸二酯酶1 （PLC1）。一些来自植物的同源物只包含两个非典型的EF-hand基序，它们不包括在内。除了精子特异…
A0A6V7U9S5	unreviewed	A0A6V7U9S5_9BILA	Phosphoinositide phospholipase C (EC 3.1.4.11)	MENT_LOCUS10149	Meloidogyne enterolobii	185	C2_PLC_like; PLCYc super family		plc参与磷脂酰肌醇-4,5-二磷酸（PIP2）水解为d-肌醇-1,4,5-三磷酸（1,4,5- ip3）和sn-1,2-二酰基甘油（DAG）。1,4,5- ip3和DAG是真核生物信号转导级联中的第二信使。
A0A6V7UIQ9	unreviewed	A0A6V7UIQ9_9BILA	Phosphoinositide phospholipase C (EC 3.1.4.11)	MENT_LOCUS13538	Meloidogyne enterolobii	668	PI-PLCc_eukaryota; PLN02228 super family; EFh_PI-PLC super family; PH-like super family
A0A6V7UPU6	unreviewed	A0A6V7UPU6_9BILA	Phosphoinositide phospholipase C (EC 3.1.4.11)	MENT_LOCUS15922	Meloidogyne enterolobii	1002	PI-PLCc_beta; PLN02222 super family; PH-like super family
A0A6V7USK6	unreviewed	A0A6V7USK6_9BILA	Phosphoinositide phospholipase C (EC 3.1.4.11)	MENT_LOCUS16822	Meloidogyne enterolobii	604	PI-PLCc_GDPD_SF super family; C2_PLC_like
A0A6V7UU44	unreviewed	A0A6V7UU44_9BILA	Phosphoinositide phospholipase C (EC 3.1.4.11)	MENT_LOCUS16823	Meloidogyne enterolobii	522	PI-PLCc_beta; EFh_PI-PLC super family; PH_PLC_beta
A0A6V7VEK5	unreviewed	A0A6V7VEK5_9BILA	Phosphoinositide phospholipase C (EC 3.1.4.11)	MENT_LOCUS25015	Meloidogyne enterolobii	2412	PI-PLCc_GDPD_SF super family; EFh_PI-PLC super family; PI-PLC-Y; C2_PLC_like; RasGEF super family; Ubl1_cv_Nsp3_N-like super family
A0A6V7VFI2	unreviewed	A0A6V7VFI2_9BILA	phosphoinositide 5-phosphatase (EC 3.1.3.36)	MENT_LOCUS24528	Meloidogyne enterolobii	694	EEP super family; COG5329 super family
A0A6V7W5K6	unreviewed	A0A6V7W5K6_9BILA	Phosphoinositide phospholipase C (EC 3.1.4.11)	MENT_LOCUS34668	Meloidogyne enterolobii	472	PI-PLCc_GDPD_SF super family; EFh_PI-PLC super family; PH_PLC_beta
A0A6V7W6X6	unreviewed	A0A6V7W6X6_9BILA	Phosphoinositide phospholipase C (EC 3.1.4.11)	MENT_LOCUS34669	Meloidogyne enterolobii	983	PI-PLCc_GDPD_SF super family; C2_PLC_like; DUF5401 super family; DUF1154 super family
A0A6V7WM67	unreviewed	A0A6V7WM67_9BILA	phosphoinositide 5-phosphatase (EC 3.1.3.36)	MENT_LOCUS40636	Meloidogyne enterolobii	1077	EEP super family; COG5329 super family
A0A6V7WRH4	unreviewed	A0A6V7WRH4_9BILA	Phosphoinositide phospholipase C (EC 3.1.4.11)	MENT_LOCUS42237	Meloidogyne enterolobii	1142	PI-PLCc_beta; PI-PLCc_GDPD_SF super family; EFh_PI-PLC super family; C2_PLC_like; PH-like super family
A0A6V7X7R6	unreviewed	A0A6V7X7R6_9BILA	Phosphoinositide phospholipase C (EC 3.1.4.11)	MENT_LOCUS48460	Meloidogyne enterolobii	674	PI-PLCc_GDPD_SF super family; C2_PLC_like
A0A6V7X7S2	unreviewed	A0A6V7X7S2_9BILA	Phosphoinositide phospholipase C (EC 3.1.4.11)	MENT_LOCUS48458	Meloidogyne enterolobii	341	PI-PLCc_beta; EFh_PI-PLC super family
A0A6V7X8Q4	unreviewed	A0A6V7X8Q4_9BILA	Phosphoinositide phospholipase C (EC 3.1.4.11)	MENT_LOCUS48841	Meloidogyne enterolobii	678	PI-PLCc_eukaryota; EFh_PI-PLC super family; PH-like super family
A0A6V7XAQ8	unreviewed	A0A6V7XAQ8_9BILA	Phosphoinositide phospholipase C (EC 3.1.4.11)	MENT_LOCUS49419	Meloidogyne enterolobii	1105	PI-PLCc_eukaryota; EFh_PI-PLC super family; PH-like super family; C2_PLC_like
A0A6V7XBZ5	unreviewed	A0A6V7XBZ5_9BILA	Phosphoinositide phospholipase C (EC 3.1.4.11)	MENT_LOCUS50050	Meloidogyne enterolobii	807	PI-PLCc_eukaryota; PH-like super family; EFh_PI-PLC super family; C2_PLC_like
A0A6V7XHZ0	unreviewed	A0A6V7XHZ0_9BILA	Phosphoinositide phospholipase C (EC 3.1.4.11)	MENT_LOCUS52305	Meloidogyne enterolobii	727	PI-PLCc_beta; EFh_PI-PLC super family
A0A6V7XI72	unreviewed	A0A6V7XI72_9BILA	Phosphoinositide phospholipase C (EC 3.1.4.11)	MENT_LOCUS52304	Meloidogyne enterolobii	438	PI-PLCc_GDPD_SF super family; C2_PLC_like
A0A6V7Y1J6	unreviewed	A0A6V7Y1J6_9BILA	Phosphoinositide phospholipase C (EC 3.1.4.11)	MENT_LOCUS59258	Meloidogyne enterolobii	483	PI-PLCc_GDPD_SF super family; EFh_PI-PLC super family; PH-like super family
A0A6V7Y387	unreviewed	A0A6V7Y387_9BILA	Phosphoinositide phospholipase C (EC 3.1.4.11)	MENT_LOCUS59805	Meloidogyne enterolobii	189	PI-PLC-Y; PLN02952 super family

## Sheet: mTOR
Entry	Reviewed	Entry Name	Protein names	Gene Names	Organism	Length	conserved domain
A0A6V7U373	unreviewed	A0A6V7U373_9BILA	Roadblock/LAMTOR2 domain-containing protein	MENT_LOCUS43148 MENT_LOCUS7833	Meloidogyne enterolobii	121	Robl_LC7 super family
A0A6V7VL56	unreviewed	A0A6V7VL56_9BILA	Rapamycin-insensitive companion of mTOR domain-containing protein	MENT_LOCUS27397	Meloidogyne enterolobii	650	NO
A0A6V7VLA5	unreviewed	A0A6V7VLA5_9BILA	Rapamycin-insensitive companion of mTOR N-terminal domain-containing protein	MENT_LOCUS27399	Meloidogyne enterolobii	748	RICTOR_N super family
A0A6V7VW05	unreviewed	A0A6V7VW05_9BILA	Roadblock/LAMTOR2 domain-containing protein	MENT_LOCUS31130	Meloidogyne enterolobii	133	Robl_LC7 super family
A0A6V7VWK2	unreviewed	A0A6V7VWK2_9BILA	Rapamycin-insensitive companion of mTOR domain-containing protein	MENT_LOCUS31206	Meloidogyne enterolobii	653	RasGEF_N_2 super family
A0A6V7VYD4	unreviewed	A0A6V7VYD4_9BILA	Rapamycin-insensitive companion of mTOR N-terminal domain-containing protein	MENT_LOCUS31204	Meloidogyne enterolobii	830	RICTOR_N super family
A0A6V7W6G2	unreviewed	A0A6V7W6G2_9BILA	Rapamycin-insensitive companion of mTOR N-terminal domain-containing protein	MENT_LOCUS35031	Meloidogyne enterolobii	814	RICTOR_N super family
A0A6V7W6I7	unreviewed	A0A6V7W6I7_9BILA	Rapamycin-insensitive companion of mTOR domain-containing protein	MENT_LOCUS35028	Meloidogyne enterolobii	465	NO
A0A6V7XN42	unreviewed	A0A6V7XN42_9BILA	Rapamycin-insensitive companion of mTOR N-terminal domain-containing protein	MENT_LOCUS54207	Meloidogyne enterolobii	808	RICTOR_N super family
A0A6V7XPE1	unreviewed	A0A6V7XPE1_9BILA	Rapamycin-insensitive companion of mTOR domain-containing protein	MENT_LOCUS54204	Meloidogyne enterolobii	644	NO
A0A6V7XSQ3	unreviewed	A0A6V7XSQ3_9BILA	Rapamycin-insensitive companion of mTOR domain-containing protein	MENT_LOCUS55997	Meloidogyne enterolobii	284	NO
A0A6V7XUI7	unreviewed	A0A6V7XUI7_9BILA	Rapamycin-insensitive companion of mTOR N-terminal domain-containing protein	MENT_LOCUS55994	Meloidogyne enterolobii	811	RICTOR_N super family
