# Supplementary material for: The Chemical Composition and Nematicidal Activity of Wasabi (Eutrema japonicum) Rhizome Extract Against Meloidogyne enterolobii
Source: Plants (Basel). 2025 Oct 30;14(21):3310. doi: 10.3390/plants14213310 (PMC12611087; doi:10.3390/plants14213310)
Supplement: Supplementary file 1 [file plants-14-03310-s001.zip › Table S4-RT-qPCR primer sequences.xlsx]

## Sheet: Sheet1
Primer name	sequences 5' to 3'
PIK3R1-1-F	GTCCAAATGGGGAAACAATAA
PIK3R1-1-R	ATCGCTAGTTTGAAAGGCATA
PIK3R1-2-F	AGAGGATAATCAAGTTGATGGC
PIK3R1-2-R	ACCAAGAGGAAAACATAAAGCT
Rictor-1-F	AGTGGGGGTATTGAAACTTGT
Rictor-1-R	GTTGGGCAATTTCTGGAAC
Rictor-2-F	CAATACAAGATCCTTCTGCCA
Rictor-2-R	ACCAAACTGCCGATTAGAAG
Me-Actin-F	ACGGTCAAGTCATTACTGTTGGAAA
Me-Actin-R	GTAAAGGTCTTTACGGATGTCAATG
